# Supplementary material for: The Experiences and Views on Palliative Care of Older People with Multimorbidities, Their Family Caregivers and Professionals in a Spanish Hospital
Source: Healthcare (Basel). 2022 Dec 9;10(12):2489. doi: 10.3390/healthcare10122489 (PMC9778218; doi:10.3390/healthcare10122489)
Supplement: Supplementary file 1 [file healthcare-10-02489-s001.zip]

Archive with 1 entries (1 files):
- healthcare-1993476-supplementary.pdf
